# Supplementary material for: Differences in Sole Carbon Source Utilization of the Dental Plaque Microbiota Between Caries-Free and Caries-Affected Children
Source: Front Microbiol. 2020 Mar 20;11:458. doi: 10.3389/fmicb.2020.00458 (PMC7100615; doi:10.3389/fmicb.2020.00458)
Supplement: Supplementary file 2 [file Data_Sheet_2.xlsx]

## Sheet: CF-1
OD590 value in 96 well plate
0h
	1	2	3	4	5	6	7	8	9	10	11	12
A	0.274	0.214	0.249	0.179	0.16	0.289	0.166	0.205	0.177	0.2	0.244	0.794
B	0.121	0.146	0.161	0.178	0.154	0.255	0.179	0.173	0.164	0.233	0.195	0.428
C	0.183	0.186	0.157	0.171	0.206	0.174	0.198	0.164	0.191	0.184	0.154	0.423
D	0.157	0.216	0.169	0.2	0.149	0.193	0.165	0.247	0.15	0.164	0.263	0.573
E	0.231	0.192	0.236	0.205	0.166	0.221	0.215	0.169	0.242	0.201	0.226	0.389
F	0.206	0.154	0.158	0.175	0.261	0.157	0.162	0.17	0.171	0.175	0.187	0.223
G	0.164	0.226	0.246	0.19	0.255	0.197	0.184	0.155	0.207	0.159	0.116	0.321
H	0.237	0.14	0.141	0.202	0.314	0.244	0.197	0.164	0.324	0.159	0.174	0.606
24h
	1	2	3	4	5	6	7	8	9	10	11	12
A	0.47	0.671	0.86	0.711	0.511	0.826	0.575	1.068	0.89	0.81	0.898	0.545
B	0.442	0.497	0.975	0.769	0.908	0.321	0.866	0.699	0.457	0.95	0.852	0.636
C	0.678	0.738	0.502	0.956	0.809	0.895	0.964	0.715	0.837	1.007	0.695	0.768
D	0.596	0.624	0.738	0.821	0.698	0.98	0.775	0.904	0.772	0.83	0.879	1.204
E	0.871	0.49	0.487	0.469	0.33	0.353	0.434	0.313	0.448	0.417	0.649	0.339
F	0.647	0.382	0.399	0.494	0.655	0.415	0.462	0.488	0.592	0.433	0.489	0.401
G	0.588	0.437	0.689	0.481	0.782	0.329	0.508	0.485	0.526	0.434	0.486	0.651
H	0.714	0.572	0.457	0.432	0.624	0.521	0.565	0.868	0.799	0.662	0.664	0.731
48h
	1	2	3	4	5	6	7	8	9	10	11	12
A	0.56	0.826	0.852	0.665	0.563	0.88	0.652	1.136	0.938	0.755	0.896	0.501
B	0.479	0.517	0.948	0.901	0.905	0.302	1.032	0.88	0.469	0.917	0.812	0.678
C	0.738	0.889	0.517	0.937	0.847	0.871	0.95	0.813	0.827	1.036	0.67	0.716
D	0.715	0.723	0.963	0.889	0.923	0.937	1.003	0.888	0.89	0.854	0.905	1.13
E	0.882	0.446	0.436	0.412	0.254	0.32	0.399	0.229	0.465	0.437	0.6	0.293
F	0.741	0.359	0.362	0.458	0.681	0.364	0.443	0.499	0.569	0.417	0.497	0.336
G	0.613	0.435	0.744	0.476	0.563	0.264	0.493	0.488	0.513	0.429	0.469	0.577
H	0.728	0.591	0.454	0.428	0.662	0.512	0.663	0.982	0.776	0.683	0.751	0.71
72h
	1	2	3	4	5	6	7	8	9	10	11	12
A	0.634	0.855	0.847	0.715	0.674	0.939	0.823	1.2	0.99	0.822	0.961	0.592
B	0.582	0.624	1.119	1.065	0.952	0.363	1.055	0.982	0.563	1.103	0.851	0.723
C	0.767	1.002	0.626	0.947	0.848	0.948	0.965	0.94	0.883	1.034	0.671	0.722
D	0.785	0.905	1.175	0.929	1.163	0.954	1.171	0.881	1.012	0.867	0.902	1.122
E	0.863	0.521	0.465	0.467	0.337	0.413	0.448	0.191	0.577	0.463	0.58	0.273
F	0.863	0.413	0.421	0.517	0.791	0.361	0.488	0.576	0.655	0.525	0.559	0.323
G	0.69	0.509	0.881	0.564	0.623	0.278	0.55	0.554	0.555	0.48	0.52	0.54
H	0.807	0.681	0.515	0.473	0.765	0.569	0.806	1.01	0.749	0.745	0.884	0.742
96h
	1	2	3	4	5	6	7	8	9	10	11	12
A	0.675	0.879	0.878	0.718	0.757	1.03	0.875	1.189	0.984	0.775	0.938	0.475
B	0.632	0.678	1.157	1.107	0.997	0.4	1.083	1.012	0.616	1.112	0.853	0.682
C	0.785	1.029	0.687	0.973	0.904	0.946	0.994	0.974	0.887	1.059	0.721	0.708
D	0.803	0.969	1.216	0.974	1.204	0.984	1.201	0.903	1.041	0.91	0.922	1.131
E	0.892	0.56	0.504	0.53	0.432	0.465	0.487	0.215	0.657	0.505	0.61	0.284
F	0.88	0.459	0.475	0.569	0.835	0.375	0.534	0.636	0.73	0.565	0.616	0.341
G	0.749	0.568	0.952	0.613	0.667	0.309	0.599	0.604	0.599	0.53	0.581	0.564
H	0.834	0.708	0.567	0.523	0.827	0.614	0.881	1.043	0.777	0.781	0.955	0.732

## Sheet: CF-2
OD590 value in 96 well plate
0h
	1	2	3	4	5	6	7	8	9	10	11	12
A	0.195	0.154	0.286	0.167	0.159	0.14	0.165	0.2	0.168	0.147	0.2	0.553
B	0.176	0.171	0.174	0.179	0.165	0.204	0.165	0.161	0.176	0.176	0.156	0.313
C	0.176	0.164	0.172	0.178	0.176	0.179	0.182	0.161	0.158	0.173	0.183	0.262
D	0.204	0.218	0.21	0.252	0.175	0.178	0.17	0.185	0.171	0.206	0.224	0.258
E	0.208	0.193	0.186	0.189	0.165	0.289	0.207	0.161	0.182	0.199	0.183	0.229
F	0.156	0.17	0.159	0.178	0.169	0.118	0.162	0.172	0.175	0.166	0.149	0.466
G	0.207	0.199	0.213	0.197	0.167	0.219	0.154	0.201	0.151	0.172	0.195	0.246
H	0.282	0.199	0.16	0.162	0.196	0.159	0.185	0.154	0.167	0.181	0.223	0.449
24h
	1	2	3	4	5	6	7	8	9	10	11	12
A	0.878	0.971	1.422	1.121	1.001	1.116	1.135	1.161	1.171	1.215	0.945	0.887
B	1.271	0.898	1.3	1.127	1.374	0.961	1.304	1.247	1.275	1.036	0.968	0.801
C	0.814	1.087	1.113	1.259	1.273	1.244	1.063	1.045	1.24	1.157	0.991	0.75
D	0.965	0.978	1.143	1.091	1.058	1.291	1.101	1.413	1.143	1.086	1.06	0.89
E	1.265	0.975	0.957	1.027	0.64	0.96	0.985	0.342	0.826	0.894	0.849	0.743
F	1.051	0.921	1.024	0.822	0.974	0.738	1.524	1.033	1.014	0.896	0.844	0.637
G	0.849	0.933	1.133	0.994	0.73	0.76	0.924	1.028	0.894	0.844	0.86	0.605
H	1.042	1.015	0.987	0.859	0.847	0.916	0.958	0.727	1.117	0.936	0.876	0.937
48h
	1	2	3	4	5	6	7	8	9	10	11	12
A	0.854	1.002	1.366	1.126	0.983	1.065	1.155	1.117	1.16	1.211	0.892	0.9
B	1.315	0.898	1.213	1.096	1.344	0.926	1.336	1.277	1.317	0.977	0.895	0.843
C	0.82	1.072	1.085	1.182	1.188	1.159	0.98	1.027	1.204	1.143	0.993	0.704
D	0.988	0.954	1.08	1.067	1.03	1.216	1.07	1.399	1.135	1.135	1.039	0.846
E	1.23	0.953	0.912	0.948	0.558	0.856	0.942	0.241	0.822	0.887	0.771	0.719
F	1.031	0.81	0.954	0.743	0.929	0.664	1.53	1.044	1.024	0.896	0.871	0.641
G	0.785	0.896	1.104	0.955	0.651	0.7	0.852	1.02	0.898	0.878	0.797	0.613
H	1.014	0.993	0.949	0.756	0.798	0.865	0.946	0.659	1.209	0.947	0.909	0.947
72h
	1	2	3	4	5	6	7	8	9	10	11	12
A	0.973	1.143	1.497	1.335	1.18	1.235	1.352	1.231	1.321	1.314	1.006	0.938
B	1.535	1.082	1.357	1.283	1.517	1.106	1.471	1.443	1.552	1.103	1.023	0.92
C	1.043	1.225	1.276	1.331	1.382	1.316	1.114	1.163	1.37	1.25	1.095	0.802
D	1.153	1.129	1.169	1.253	1.16	1.374	1.273	1.518	1.275	1.174	1.134	0.928
E	1.322	1.131	1.028	1.088	0.785	0.908	1.103	0.312	0.976	1.036	0.851	0.788
F	1.114	0.897	1.086	0.888	1.095	0.834	1.726	1.203	1.152	1.037	0.976	0.633
G	0.922	1.066	1.301	1.146	0.783	0.858	0.939	1.176	1.027	0.988	0.827	0.595
H	1.088	1.167	1.108	0.828	0.938	1.001	1.097	0.68	1.359	1.04	0.94	0.946
96h
	1	2	3	4	5	6	7	8	9	10	11	12
A	0.942	1.16	1.477	1.326	1.195	1.215	1.359	1.222	1.321	1.288	0.998	0.821
B	1.56	1.105	1.361	1.28	1.518	1.13	1.49	1.447	1.591	1.097	1.02	0.865
C	1.064	1.211	1.286	1.338	1.458	1.326	1.111	1.169	1.413	1.247	1.076	0.76
D	1.128	1.126	1.162	1.312	1.148	1.389	1.29	1.492	1.283	1.172	1.123	0.873
E	1.314	1.137	1.019	1.088	0.876	0.907	1.113	0.299	1.025	1.054	0.866	0.747
F	1.087	0.878	1.095	0.896	1.113	0.858	1.749	1.228	1.177	1.048	1.044	0.627
G	0.897	1.106	1.323	1.186	0.802	0.881	0.932	1.193	1.059	1.02	0.869	0.653
H	1.024	1.178	1.123	0.813	0.947	1.001	1.104	0.678	1.354	1.147	0.961	0.986

## Sheet: CF-3
OD590 value in 96 well plate
0h
	1	2	3	4	5	6	7	8	9	10	11	12
A	0.471	0.198	0.225	0.227	0.182	0.197	0.211	0.227	0.194	0.183	0.232	0.525
B	0.701	0.24	0.195	0.258	0.19	0.228	0.203	0.197	0.189	0.226	0.227	0.222
C	0.331	0.249	0.197	0.179	0.195	0.186	0.242	0.19	0.233	0.208	0.203	0.252
D	0.429	0.18	0.23	0.179	0.188	0.214	0.202	0.243	0.201	0.186	0.201	0.233
E	0.557	0.199	0.199	0.183	0.199	0.271	0.219	0.199	0.24	0.265	0.203	0.211
F	0.528	0.19	0.183	0.201	0.205	0.188	0.177	0.196	0.236	0.228	0.164	0.198
G	0.547	0.186	0.228	0.254	0.179	0.22	0.241	0.179	0.192	0.176	0.162	0.224
H	0.673	0.238	0.164	0.176	0.248	0.235	0.193	0.223	0.167	0.214	0.185	0.283
24h
	1	2	3	4	5	6	7	8	9	10	11	12
A	0.824	0.564	1.053	1.138	0.661	1.135	0.661	0.719	1.179	0.845	0.897	0.588
B	1.213	0.774	1.383	0.938	1.286	0.596	1.021	0.856	0.519	1.286	0.925	0.613
C	0.794	1	0.648	1.326	1.12	1.248	1.311	0.945	1.156	1.409	1.071	0.666
D	0.958	0.749	0.887	0.983	0.836	1.427	0.803	1.337	1.169	1.366	1.101	1.078
E	1.315	0.557	0.581	0.61	0.492	0.932	0.611	0.499	0.741	0.595	0.92	0.828
F	0.409	0.658	0.565	0.607	1.022	0.869	0.544	0.631	0.72	0.66	0.47	0.313
G	0.555	0.456	0.698	0.636	0.478	0.603	0.783	0.663	0.621	0.556	0.584	0.491
H	1.069	0.665	0.603	0.683	0.579	0.572	0.82	1.143	0.68	0.913	0.51	0.747
48h
	1	2	3	4	5	6	7	8	9	10	11	12
A	0.761	0.434	0.953	1.25	0.64	1.066	0.578	0.595	1.228	0.969	0.833	0.662
B	1.108	0.704	1.343	0.936	1.257	0.488	1.07	0.852	0.38	1.292	0.788	0.666
C	0.685	0.938	0.575	1.22	1.122	1.145	1.17	0.886	1.011	1.259	0.96	0.791
D	0.847	0.733	0.933	1.048	0.944	1.317	0.759	1.361	1.124	1.286	1.054	1.229
E	1.189	0.417	0.427	0.431	0.336	0.963	0.475	0.308	0.625	0.439	0.788	0.881
F	0.271	0.553	0.43	0.473	0.946	0.797	0.39	0.491	0.584	0.57	0.355	0.461
G	0.466	0.753	0.61	0.52	0.857	0.482	0.706	0.58	0.48	0.431	0.588	0.654
H	1.06	0.634	0.504	0.6	0.481	0.49	0.874	1.258	0.668	1.029	0.517	1.049
72h
	1	2	3	4	5	6	7	8	9	10	11	12
A	0.859	0.509	1.03	1.434	0.781	1.124	0.696	0.684	1.317	1.128	0.893	0.709
B	1.174	0.906	1.468	1.185	1.357	0.648	1.201	1.168	0.517	1.497	0.888	0.79
C	0.719	1.089	0.798	1.346	1.233	1.288	1.239	1.07	1.266	1.334	1.108	0.981
D	0.93	1.066	1.166	1.171	1.371	1.484	1.001	1.496	1.269	1.486	1.1	1.292
E	1.215	0.55	0.537	0.552	0.49	1.313	0.637	0.359	0.848	0.572	0.827	0.955
F	0.354	0.7	0.624	0.62	1.061	1.009	0.526	0.624	0.806	0.732	0.482	0.329
G	0.582	0.889	0.796	0.682	0.925	0.655	0.907	0.759	0.607	0.555	0.584	0.572
H	1.109	0.73	0.652	0.774	0.617	0.642	0.931	1.462	0.881	0.991	0.501	0.991
96h
	1	2	3	4	5	6	7	8	9	10	11	12
A	0.703	0.39	0.9	1.353	0.66	0.975	0.586	0.581	1.225	1.013	0.78	0.616
B	1.076	0.847	1.392	1.135	1.252	0.555	1.088	1.14	0.438	1.395	0.813	0.701
C	0.632	0.989	0.75	1.268	1.127	1.216	1.146	0.985	1.162	1.267	1.025	0.941
D	0.83	1.068	1.071	1.123	1.339	1.383	0.987	1.427	1.2	1.403	1.041	1.215
E	1.119	0.507	0.47	0.483	0.441	1.313	0.583	0.292	0.839	0.529	0.761	0.871
F	0.274	0.612	0.585	0.546	0.979	0.942	0.469	0.591	0.815	0.718	0.458	0.333
G	0.5	0.934	0.764	0.645	0.959	0.619	0.898	0.728	0.57	0.505	0.582	0.597
H	1.06	0.727	0.633	0.769	0.591	0.597	0.862	1.413	0.896	0.978	0.513	1.018

## Sheet: CF-4
OD590 value in 96 well plate
0h
	1	2	3	4	5	6	7	8	9	10	11	12
A	0.164	0.198	0.215	0.171	0.163	0.215	0.182	0.183	0.192	0.18	0.222	0.717
B	0.308	0.179	0.177	0.204	0.192	0.21	0.185	0.171	0.168	0.206	0.166	0.22
C	0.197	0.158	0.175	0.182	0.178	0.175	0.174	0.16	0.17	0.223	0.186	0.328
D	0.181	0.169	0.181	0.184	0.168	0.182	0.189	0.194	0.166	0.185	0.197	0.303
E	0.203	0.172	0.167	0.183	0.175	0.206	0.209	0.206	0.187	0.296	0.223	0.225
F	0.153	0.164	0.165	0.184	0.187	0.267	0.15	0.21	0.2	0.191	0.188	0.185
G	0.186	0.178	0.181	0.161	0.169	0.197	0.202	0.199	0.169	0.168	0.281	0.425
H	0.191	0.285	0.172	0.162	0.217	0.172	0.177	0.161	0.205	0.224	0.163	0.295
24h
	1	2	3	4	5	6	7	8	9	10	11	12
A	0.89	0.874	0.82	0.865	0.873	0.776	1.01	1.001	0.977	0.999	1.205	1.398
B	1.088	0.857	0.955	0.989	0.951	0.857	1.049	1.088	1.128	1.058	1.1	0.839
C	0.833	0.884	0.985	1.062	1.07	1.151	1.161	0.917	0.974	0.904	0.889	0.884
D	0.859	0.917	1.09	1.016	0.89	1.066	1.025	1.024	0.982	0.786	0.938	0.931
E	0.798	1.044	1.065	1.043	0.854	1.001	0.943	0.363	0.92	0.86	0.941	0.748
F	1.251	1.354	0.943	1.05	1.066	1.003	1.137	0.906	0.989	0.937	0.804	0.632
G	0.906	1.038	1.277	0.862	0.928	0.624	1.028	0.748	0.795	0.86	0.685	0.458
H	0.923	1.052	0.888	0.863	0.981	0.956	0.965	0.76	0.998	0.817	0.782	0.732
48h
	1	2	3	4	5	6	7	8	9	10	11	12
A	0.726	0.688	0.63	0.682	0.683	0.586	0.824	0.913	0.88	0.856	1.126	1.312
B	0.917	0.666	0.751	0.788	0.805	0.687	0.893	0.923	0.994	0.898	1.008	0.769
C	0.669	0.687	0.782	0.88	1.044	0.957	0.975	0.748	0.848	0.753	0.775	0.763
D	0.673	0.718	0.898	0.869	0.747	0.96	0.862	0.874	0.831	0.676	0.774	0.784
E	0.627	0.891	0.878	0.891	0.746	0.792	0.767	0.183	0.803	0.681	0.851	0.608
F	1.081	1.17	0.777	0.853	0.902	0.826	1.048	0.739	0.806	0.878	0.665	0.491
G	0.719	0.937	1.111	0.668	0.732	0.447	0.847	0.579	0.63	0.721	0.631	0.317
H	0.773	0.901	0.706	0.671	0.828	0.813	0.792	0.614	0.843	0.694	0.704	0.665
72h
	1	2	3	4	5	6	7	8	9	10	11	12
A	0.801	0.799	0.76	0.783	0.759	0.818	0.889	0.988	1.057	0.94	1.219	1.36
B	1.045	0.762	0.846	0.889	0.882	0.756	1.069	0.996	1.062	0.952	1.085	0.826
C	0.776	0.785	0.978	0.957	1.25	1.005	1.032	0.833	0.897	0.831	0.819	0.824
D	0.775	0.857	1.001	1.134	0.832	1.012	0.927	0.928	0.921	0.707	0.823	0.832
E	0.728	1.021	0.978	1.016	0.982	0.869	0.82	0.238	0.895	0.804	1.032	0.625
F	1.189	1.27	0.901	0.934	0.989	0.925	1.142	0.812	0.891	0.91	0.738	0.542
G	0.846	1.143	1.239	0.78	0.823	0.544	0.919	0.658	0.712	0.812	0.726	0.373
H	0.873	1.003	0.805	0.763	0.891	0.927	0.87	0.692	0.929	0.778	0.798	0.72
96h
	1	2	3	4	5	6	7	8	9	10	11	12
A	0.705	0.703	0.647	0.706	0.686	0.664	0.815	0.904	1.065	0.866	1.143	1.292
B	0.95	0.661	0.75	0.814	0.803	0.658	1.047	0.908	0.976	0.873	1.038	0.724
C	0.68	0.685	1.004	0.862	1.118	0.917	0.948	0.748	0.811	0.764	0.746	0.731
D	0.688	0.818	0.903	1.011	0.726	0.919	0.837	0.833	0.846	0.611	0.74	0.73
E	0.627	0.86	0.933	0.912	0.923	0.764	0.718	0.138	0.792	0.714	0.954	0.541
F	1.095	1.147	0.788	0.808	0.879	0.827	1.038	0.708	0.79	0.819	0.642	0.443
G	0.69	0.987	1.103	0.655	0.707	0.43	0.812	0.54	0.603	0.696	0.619	0.271
H	0.765	0.875	0.678	0.647	0.779	0.837	0.763	0.585	0.817	0.675	0.706	0.621

## Sheet: CF-5
OD590 value in 96 well plate
0h
	1	2	3	4	5	6	7	8	9	10	11	12
A	0.268	0.238	0.188	0.208	0.191	0.281	0.195	0.195	0.198	0.202	0.297	0.567
B	0.217	0.193	0.251	0.197	0.205	0.228	0.199	0.177	0.173	0.247	0.199	0.373
C	0.218	0.184	0.186	0.188	0.23	0.224	0.255	0.172	0.192	0.191	0.253	0.367
D	0.212	0.195	0.205	0.211	0.227	0.242	0.191	0.24	0.193	0.201	0.246	0.452
E	0.215	0.2	0.195	0.194	0.194	0.206	0.196	0.18	0.22	0.276	0.243	0.323
F	0.177	0.189	0.192	0.226	0.22	0.202	0.183	0.199	0.203	0.203	0.19	0.513
G	0.209	0.228	0.24	0.214	0.206	0.241	0.197	0.191	0.208	0.178	0.209	0.512
H	0.289	0.306	0.173	0.189	0.201	0.233	0.193	0.18	0.306	0.136	0.339	0.475
24h
	1	2	3	4	5	6	7	8	9	10	11	12
A	0.914	0.977	0.797	1.155	1.046	1.12	1.261	0.997	1.135	1.201	1.045	1.338
B	1.115	0.953	1.149	1.245	1.104	0.862	1.166	1.215	1.15	1.153	0.86	0.984
C	0.959	1.1	1.155	1.156	1.131	1.289	1.223	1.153	1.088	1.098	1.068	0.859
D	1.037	1.115	1.165	0.828	1.119	1.366	1.106	1.366	1.225	1.151	1.123	1.125
E	1.09	1.182	1.028	0.99	0.834	1.098	0.955	0.465	0.998	1.067	1.052	1.018
F	1.358	1.067	1.049	1.143	1.116	0.832	1.565	0.824	1.106	0.911	1.073	0.6
G	0.8	1.09	1.034	1.185	1.218	0.7	1.085	1.094	1.034	0.973	1.107	1.134
H	1.038	1.069	0.853	0.929	1.028	0.819	1.128	1.099	1.263	0.967	0.87	0.969
48h
	1	2	3	4	5	6	7	8	9	10	11	12
A	0.896	0.863	0.659	1.017	0.895	0.983	1.097	0.88	1.026	1.042	0.915	1.007
B	1.022	0.817	1.033	1.119	0.965	0.778	1.019	1.061	1.055	0.977	0.678	0.865
C	0.839	0.952	1.003	1.047	1.11	1.198	1.043	0.976	0.935	0.94	1.042	0.716
D	0.892	0.978	1.054	0.777	0.959	1.295	0.952	1.193	1.067	1.047	0.935	0.967
E	0.956	1.111	0.933	0.968	0.716	0.927	1.006	0.274	0.906	0.987	1.017	0.744
F	1.15	0.929	0.939	1.084	1.013	0.762	1.521	0.688	0.919	0.805	0.914	0.405
G	0.758	0.976	0.872	1.056	0.965	0.547	0.934	0.95	0.917	0.883	0.875	0.974
H	0.925	0.991	0.693	0.78	0.935	0.738	0.98	0.954	1.134	0.799	0.726	0.827
72h
	1	2	3	4	5	6	7	8	9	10	11	12
A	0.784	0.935	0.726	1.081	0.91	1.081	1.119	0.942	1.052	1.079	0.957	1.096
B	1.08	0.885	1.067	1.165	0.994	0.804	1.119	1.1	1.132	0.992	0.729	0.902
C	0.894	0.974	1.082	1.085	1.349	1.209	1.057	1.041	0.978	0.977	1.096	0.717
D	0.952	0.992	1.101	0.845	1.01	1.318	0.977	1.228	1.138	1.213	0.953	0.961
E	1.073	1.165	1.152	1.205	0.895	0.922	0.788	0.296	0.989	1.063	1.08	0.754
F	1.26	0.973	1.054	1.144	1.052	0.718	1.569	0.724	0.932	0.826	0.932	0.413
G	0.928	1.022	0.933	1.114	0.996	0.595	0.944	0.979	0.986	0.944	0.942	0.973
H	0.963	1.012	0.725	0.813	0.985	0.794	0.995	0.981	1.149	0.928	0.738	0.87
96h
	1	2	3	4	5	6	7	8	9	10	11	12
A	0.761	0.819	0.692	1.069	0.881	1.094	1.096	0.911	1.023	1.069	0.943	0.672
B	1.016	0.829	1.026	1.148	0.958	0.768	1.24	1.071	1.089	0.955	0.69	0.867
C	0.83	0.94	1.169	1.04	1.258	1.177	1.023	1.035	0.939	0.95	1.05	0.701
D	0.886	0.986	1.042	0.781	0.996	1.273	0.953	1.188	1.157	1.17	0.915	0.925
E	1.013	1.094	1.028	1.197	0.943	0.905	0.837	0.259	0.938	1.031	1.055	0.72
F	1.162	0.926	1.013	1.077	0.996	0.679	1.526	0.687	0.925	0.78	0.886	0.433
G	0.924	0.957	0.862	1.056	0.944	0.531	0.912	0.938	0.954	0.906	0.906	0.938
H	0.876	0.962	0.671	0.766	0.941	0.765	0.958	0.953	1.122	0.902	0.705	0.837

## Sheet: CF-6
OD590 value in 96 well plate
0h
	1	2	3	4	5	6	7	8	9	10	11	12
A	0.119	0.112	0.106	0.106	0.117	0.112	0.133	0.104	0.108	0.11	0.117	0.474
B	0.112	0.11	0.129	0.122	0.109	0.127	0.114	0.114	0.107	0.151	0.11	0.116
C	0.108	0.13	0.133	0.118	0.133	0.123	0.127	0.151	0.114	0.12	0.117	0.165
D	0.127	0.119	0.119	0.124	0.119	0.119	0.128	0.113	0.114	0.113	0.127	0.179
E	0.145	0.136	0.139	0.13	0.129	0.152	0.163	0.142	0.136	0.153	0.163	0.203
F	0.121	0.117	0.109	0.133	0.118	0.121	0.108	0.11	0.132	0.122	0.104	0.128
G	0.135	0.122	0.127	0.113	0.109	0.125	0.125	0.109	0.129	0.106	0.12	0.122
H	0.14	0.179	0.103	0.11	0.114	0.129	0.106	0.108	0.118	0.113	0.184	0.16
24h
	1	2	3	4	5	6	7	8	9	10	11	12
A	0.198	0.353	0.487	0.572	0.294	0.592	0.207	0.253	0.415	0.528	0.314	0.447
B	0.225	0.217	0.562	0.299	0.506	0.229	0.24	0.322	0.233	0.608	0.492	0.6
C	0.192	0.249	0.242	0.459	0.332	0.569	0.559	0.319	0.459	0.455	0.445	0.327
D	0.233	0.213	0.29	0.284	0.271	0.475	0.327	0.324	0.286	0.447	0.583	0.396
E	0.324	0.264	0.258	0.285	0.203	0.263	0.325	0.212	0.278	0.399	0.375	0.502
F	0.251	0.2	0.202	0.271	0.307	0.298	0.195	0.248	0.321	0.305	0.204	0.191
G	0.305	0.207	0.198	0.207	0.209	0.236	0.272	0.228	0.248	0.228	0.208	0.252
H	0.185	0.166	0.178	0.186	0.178	0.27	0.197	0.213	0.214	0.332	0.338	0.327
48h
	1	2	3	4	5	6	7	8	9	10	11	12
A	0.214	0.815	0.739	0.929	0.443	1.118	0.253	0.417	0.9	1.218	0.472	0.368
B	0.289	0.26	0.913	0.487	0.865	0.248	0.453	0.664	0.265	0.844	0.762	0.6
C	0.241	0.346	0.312	0.869	0.701	0.91	0.891	0.515	0.866	0.847	0.731	0.395
D	0.312	0.275	0.786	0.541	0.465	0.837	0.659	0.731	0.465	0.793	0.689	0.431
E	0.562	0.306	0.306	0.304	0.196	0.338	0.356	0.197	0.301	0.358	0.508	0.534
F	0.328	0.236	0.241	0.379	0.376	0.364	0.205	0.293	0.419	0.373	0.213	0.192
G	0.355	0.21	0.198	0.243	0.213	0.259	0.33	0.252	0.271	0.253	0.218	0.282
H	0.228	0.216	0.198	0.206	0.233	0.298	0.261	0.308	0.28	0.445	0.398	0.4
72h
	1	2	3	4	5	6	7	8	9	10	11	12
A	0.215	1.317	0.782	1.072	0.508	1.435	0.296	0.56	1.235	1.302	0.655	0.408
B	0.329	0.284	0.965	0.629	1.089	0.268	0.783	0.744	0.31	0.931	0.804	0.637
C	0.269	0.406	0.354	1.056	1.055	1.025	1.052	0.689	1.066	1.125	0.792	0.49
D	0.368	0.312	1.118	0.789	0.703	1.083	0.967	1.052	0.605	0.992	0.722	0.455
E	0.682	0.308	0.316	0.318	0.188	0.441	0.36	0.198	0.352	0.292	0.612	0.417
F	0.374	0.248	0.247	0.42	0.419	0.43	0.208	0.326	0.461	0.417	0.225	0.309
G	0.352	0.205	0.188	0.255	0.215	0.261	0.358	0.265	0.28	0.276	0.235	0.434
H	0.231	0.235	0.207	0.213	0.255	0.321	0.311	0.382	0.331	0.52	0.454	0.543
96h
	1	2	3	4	5	6	7	8	9	10	11	12
A	0.218	1.571	0.788	1.106	0.52	1.51	0.327	0.601	1.315	1.299	0.746	0.376
B	0.363	0.307	0.97	0.735	1.135	0.285	0.95	0.755	0.332	0.932	0.792	0.666
C	0.297	0.448	0.383	1.064	1.259	1.029	1.068	0.792	1.067	1.16	0.798	0.486
D	0.407	0.339	1.262	0.963	0.908	1.13	1.096	1.147	0.707	1.006	0.743	0.446
E	0.683	0.316	0.317	0.321	0.18	0.522	0.378	0.185	0.369	0.28	0.64	0.404
F	0.406	0.264	0.255	0.522	0.453	0.458	0.207	0.348	0.456	0.462	0.227	0.205
G	0.368	0.208	0.192	0.271	0.215	0.265	0.37	0.27	0.28	0.289	0.24	0.333
H	0.239	0.253	0.22	0.223	0.266	0.329	0.329	0.448	0.364	0.594	0.481	0.457

## Sheet: CF-7
OD590 value in 96 well plate
0h
	1	2	3	4	5	6	7	8	9	10	11	12
A	0.108	0.122	0.116	0.105	0.12	0.12	0.116	0.106	0.106	0.112	0.121	0.451
B	0.112	0.107	0.128	0.119	0.108	0.129	0.107	0.105	0.105	0.13	0.123	0.184
C	0.109	0.098	0.099	0.118	0.115	0.118	0.141	0.105	0.117	0.124	0.16	0.225
D	0.119	0.114	0.114	0.128	0.114	0.111	0.128	0.128	0.108	0.123	0.144	0.155
E	0.132	0.121	0.123	0.138	0.121	0.133	0.125	0.154	0.147	0.161	0.135	0.162
F	0.103	0.101	0.099	0.112	0.112	0.12	0.106	0.112	0.112	0.122	0.124	0.169
G	0.109	0.108	0.132	0.11	0.108	0.105	0.133	0.115	0.116	0.128	0.175	0.134
H	0.108	0.171	0.105	0.105	0.128	0.107	0.115	0.108	0.137	0.103	0.27	0.171
24h
	1	2	3	4	5	6	7	8	9	10	11	12
A	0.569	0.505	0.863	0.592	0.626	0.86	0.688	0.818	0.679	0.658	0.613	0.662
B	0.401	0.542	0.799	0.646	0.724	0.407	0.764	0.613	0.554	0.777	0.68	0.713
C	0.446	0.53	0.559	0.823	0.679	0.879	0.672	0.597	0.721	0.726	0.957	0.791
D	0.545	0.607	0.565	0.647	0.559	0.844	0.69	0.805	0.646	0.797	0.739	0.793
E	0.616	0.688	0.704	0.56	0.269	0.497	0.607	0.245	0.4	0.448	0.625	0.623
F	0.633	0.488	0.511	0.406	0.445	0.606	0.513	0.448	0.64	0.528	0.562	0.344
G	0.381	0.337	0.51	0.507	0.324	0.348	0.636	0.366	0.583	0.585	0.373	0.437
H	0.594	0.673	0.457	0.432	0.522	0.654	0.608	0.866	0.895	0.518	0.484	0.477
48h
	1	2	3	4	5	6	7	8	9	10	11	12
A	0.693	0.636	1.344	0.805	0.856	1.241	0.941	1.307	1.144	0.988	0.805	0.647
B	0.484	0.806	1.335	0.897	1.17	0.511	1.221	0.906	0.727	1.124	1.02	0.753
C	0.592	0.74	0.791	1.201	1.111	1.172	0.821	0.892	1.277	1.125	1.015	0.871
D	0.664	0.819	0.756	0.983	0.943	1.264	0.943	1.484	1.051	1.128	1.075	0.768
E	1.011	0.945	0.804	0.658	0.28	0.674	0.729	0.215	0.498	0.516	0.85	0.746
F	0.791	0.616	0.632	0.588	0.526	0.718	0.661	0.601	0.947	0.667	0.7	0.39
G	0.424	0.397	0.662	0.636	0.382	0.384	0.813	0.431	0.722	0.709	0.475	0.506
H	0.781	0.911	0.604	0.579	0.718	0.839	0.793	1.163	1.149	0.675	0.588	0.652
72h
	1	2	3	4	5	6	7	8	9	10	11	12
A	0.804	0.763	1.38	1.036	1.027	1.384	1.135	1.392	1.335	1.183	0.977	0.641
B	0.562	0.963	1.379	1.059	1.326	0.588	1.33	1.1	0.842	1.15	1.057	0.752
C	0.718	0.88	0.919	1.232	1.278	1.212	0.888	1.12	1.337	1.228	1.048	0.868
D	0.718	0.968	1.012	1.149	1.29	1.298	1.09	1.594	1.297	1.171	1.155	0.783
E	1.205	1.071	1.008	0.727	0.29	0.823	0.811	0.205	0.546	0.565	0.964	0.81
F	0.898	0.693	0.721	0.703	0.606	0.807	0.769	0.739	1.104	0.781	0.803	0.399
G	0.494	0.483	0.743	0.747	0.435	0.44	0.923	0.497	0.833	0.82	0.558	0.583
H	0.926	1.063	0.695	0.676	0.839	0.96	0.97	1.39	1.347	0.826	0.743	0.657
96h
	1	2	3	4	5	6	7	8	9	10	11	12
A	0.835	0.812	1.46	1.207	1.1	1.412	1.213	1.383	1.375	1.242	1.04	0.816
B	0.606	1.022	1.412	1.145	1.348	0.621	1.321	1.161	0.878	1.157	1.065	0.913
C	0.784	0.939	0.973	1.28	1.306	1.238	0.929	1.223	1.341	1.223	1.11	1.061
D	0.705	1.032	1.145	1.222	1.338	1.336	1.156	1.618	1.341	1.202	1.2	0.933
E	1.228	1.055	1.049	0.752	0.28	0.922	0.859	0.192	0.547	0.57	0.947	0.956
F	0.935	0.72	0.763	0.727	0.645	0.861	0.823	0.806	1.148	0.836	0.852	0.574
G	0.503	0.522	0.774	0.806	0.462	0.5	0.983	0.528	0.874	0.862	0.575	0.726
H	1.006	1.135	0.741	0.73	0.902	1.013	1.078	1.493	1.431	0.863	0.688	0.714

## Sheet: CF-8
OD590 value in 96 well plate
0h
	1	2	3	4	5	6	7	8	9	10	11	12
A	0.203	0.163	0.157	0.169	0.174	0.171	0.18	0.158	0.247	0.171	0.177	0.53
B	0.154	0.158	0.185	0.18	0.169	0.189	0.151	0.158	0.154	0.166	0.161	0.195
C	0.188	0.154	0.188	0.18	0.17	0.18	0.161	0.168	0.166	0.179	0.182	0.26
D	0.165	0.179	0.171	0.198	0.183	0.167	0.192	0.164	0.16	0.158	0.22	0.201
E	0.222	0.171	0.167	0.181	0.19	0.205	0.191	0.169	0.187	0.238	0.182	0.208
F	0.149	0.148	0.192	0.183	0.163	0.177	0.157	0.151	0.228	0.186	0.15	0.288
G	0.164	0.187	0.155	0.142	0.162	0.16	0.191	0.158	0.152	0.156	0.19	0.209
H	0.215	0.205	0.19	0.163	0.162	0.184	0.184	0.14	0.194	0.161	0.166	0.402
24h
	1	2	3	4	5	6	7	8	9	10	11	12
A	0.763	0.852	1.023	1.053	0.955	1.186	0.848	1.104	0.913	1.178	0.947	1.208
B	0.713	0.725	0.969	1.043	1.122	1.034	0.979	0.94	1.002	0.92	0.864	0.754
C	0.701	0.797	0.95	1.041	0.95	1.044	1.206	0.762	1.05	0.961	0.841	0.798
D	0.985	0.95	1.023	1.035	0.856	0.972	1.083	1.336	0.953	1.055	0.979	0.848
E	0.997	0.955	1.065	0.892	0.672	0.83	0.773	0.246	0.865	0.876	1.012	0.924
F	0.992	0.984	0.887	0.827	0.858	0.878	1.342	0.939	0.891	0.8	0.803	0.506
G	0.663	0.711	0.756	0.826	1.006	0.528	0.943	0.86	0.941	0.887	0.701	0.658
H	0.82	0.89	0.759	0.807	0.857	1.043	1.007	0.993	0.801	0.763	0.667	0.969
48h
	1	2	3	4	5	6	7	8	9	10	11	12
A	0.951	0.944	1.044	1.126	0.942	1.168	0.815	1.155	0.935	1.118	0.94	1.261
B	0.713	0.699	1.024	1.013	1.243	0.985	0.976	0.91	1.002	0.96	0.837	0.806
C	0.69	0.829	0.956	1.093	1.032	1.082	1.28	0.744	1.088	0.941	0.9	0.759
D	0.957	0.944	0.99	1.033	0.858	0.989	1.075	1.381	0.959	1.159	0.934	0.829
E	1.012	0.932	1.068	1.117	0.82	0.806	0.806	0.214	0.865	0.857	0.924	0.854
F	0.992	1.08	0.877	0.872	0.895	0.784	1.514	0.776	0.867	0.72	0.792	0.507
G	0.659	0.77	0.916	0.795	1.043	0.617	0.919	0.829	0.918	0.869	0.802	0.628
H	0.774	0.874	0.753	0.772	0.814	1.146	0.975	0.954	0.773	0.734	0.654	0.972
72h
	1	2	3	4	5	6	7	8	9	10	11	12
A	0.966	0.994	1.12	1.224	0.995	1.223	0.865	1.271	1.004	1.162	0.993	1.292
B	0.76	0.737	1.045	1.051	1.355	1.022	1.016	0.954	1.043	0.986	0.951	0.878
C	0.73	0.874	1.109	1.114	1.126	1.091	1.303	0.804	1.143	0.981	0.936	0.778
D	1	0.99	1.041	1.121	0.905	1.013	1.108	1.436	1.03	1.155	0.964	0.971
E	1.196	0.965	1.198	1.267	0.969	0.841	0.931	0.244	0.799	0.925	0.983	0.859
F	1.042	1.157	0.931	0.924	0.966	0.825	1.555	0.834	1.016	0.785	0.899	0.642
G	0.736	0.81	0.986	0.852	1.112	0.69	0.962	0.88	0.959	0.917	0.947	0.647
H	0.807	0.919	0.817	0.828	0.865	1.252	1.028	1.006	0.837	0.77	0.766	0.99
96h
	1	2	3	4	5	6	7	8	9	10	11	12
A	1.008	1.048	1.126	1.198	0.956	1.216	0.834	1.272	0.968	1.132	0.974	1.274
B	0.769	0.713	1.011	1.031	1.305	0.957	1.018	0.917	1.002	0.94	0.936	0.874
C	0.712	0.838	1.296	1.073	1.073	1.056	1.263	0.776	1.097	0.954	0.889	0.749
D	0.98	0.969	0.992	1.111	0.868	0.984	1.063	1.396	1.002	1.108	0.912	0.806
E	1.351	0.907	1.135	1.269	1.04	0.792	0.939	0.203	0.84	0.873	0.909	0.802
F	1.034	1.139	0.882	0.885	0.95	0.879	1.494	0.793	0.94	0.748	0.791	0.521
G	0.742	0.792	0.937	0.805	1.072	0.677	0.914	0.825	0.91	0.867	0.863	0.61
H	0.802	0.874	0.792	0.79	0.818	1.232	0.995	0.963	0.776	0.769	0.643	0.972

## Sheet: CF-9
OD590 value in 96 well plate
0h
	1	2	3	4	5	6	7	8	9	10	11	12
A	0.234	0.198	0.196	0.199	0.223	0.245	0.217	0.246	0.239	0.243	0.287	0.58
B	0.219	0.204	0.242	0.22	0.202	0.239	0.214	0.2	0.201	0.198	0.203	0.317
C	0.209	0.195	0.183	0.206	0.271	0.221	0.205	0.202	0.232	0.216	0.242	0.353
D	0.231	0.214	0.206	0.231	0.215	0.266	0.244	0.219	0.208	0.222	0.214	0.232
E	0.237	0.232	0.205	0.217	0.277	0.245	0.224	0.224	0.259	0.263	0.225	0.337
F	0.182	0.187	0.198	0.213	0.208	0.202	0.187	0.185	0.238	0.21	0.189	0.383
G	0.187	0.228	0.187	0.219	0.202	0.208	0.202	0.192	0.217	0.199	0.207	0.266
H	0.385	0.244	0.189	0.205	0.218	0.208	0.208	0.213	0.22	0.228	0.194	0.292
24h
	1	2	3	4	5	6	7	8	9	10	11	12
A	1.269	1.285	1.165	1.378	1.221	1.094	1.315	1.111	1.319	0.998	1.235	1.261
B	1.103	1.111	1.232	1.281	1.147	1.349	1.292	1.278	1.488	1.081	1.163	0.626
C	1.025	1.111	1.13	1.269	1.295	1.322	1.359	1.056	1.063	1.27	1.639	1.065
D	1.306	1.226	1.023	1.255	1.096	1.399	1.086	1.434	1.253	1.616	1.079	1.027
E	0.984	1.389	1.228	1.255	1.043	1.562	1.173	0.349	0.998	1.246	1.055	0.824
F	1.122	1.06	1.098	1.166	1.305	1.144	0.999	1.197	1.234	1.144	0.946	1.096
G	0.869	0.901	0.833	0.99	0.92	1.087	1.049	1.204	0.979	1.253	0.77	0.961
H	1.442	0.908	1.013	1.244	1.046	1.464	1.288	1.099	1.08	1.113	1.064	0.586
48h
	1	2	3	4	5	6	7	8	9	10	11	12
A	1.179	1.212	1.116	1.296	1.132	1.094	1.217	1.111	1.389	0.946	1.221	1.272
B	1.1	1.038	1.231	1.217	1.155	1.278	1.428	1.239	1.441	1.103	1.114	0.541
C	0.981	1.058	1.129	1.246	1.399	1.242	1.422	1.031	1.05	1.245	1.66	0.97
D	1.226	1.195	0.999	1.251	1.096	1.412	1.057	1.554	1.23	1.631	1.012	0.918
E	1.007	1.286	1.161	1.269	1.187	1.464	1.118	0.298	1.004	1.107	1.194	0.643
F	1.047	1.032	1.091	1.142	1.369	0.998	0.944	1.065	1.085	1.062	0.894	0.904
G	1.018	0.865	0.836	0.951	0.912	1.055	1.01	1.17	0.94	1.208	0.964	0.895
H	1.329	0.821	0.958	1.239	0.967	1.418	1.223	1.052	1.016	1.034	1.034	0.645
72h
	1	2	3	4	5	6	7	8	9	10	11	12
A	1.156	1.26	1.171	1.362	1.167	1.21	1.24	1.36	1.498	0.984	1.289	1.389
B	1.125	1.07	1.248	1.268	1.243	1.283	1.491	1.285	1.46	1.113	1.216	0.637
C	1.016	1.091	1.456	1.263	1.429	1.229	1.419	1.085	1.052	1.287	1.689	1.012
D	1.245	1.271	1.036	1.321	1.178	1.395	1.092	1.502	1.291	1.629	1.021	0.928
E	1.053	1.299	1.18	1.337	1.282	1.494	1.134	0.311	1.029	1.115	1.119	0.655
F	1.078	1.065	1.123	1.16	1.408	0.994	0.968	1.092	1.185	1.052	0.923	0.904
G	1.075	0.898	0.871	0.978	0.956	1.096	1.041	1.198	0.968	1.238	0.988	0.928
H	1.335	0.833	0.974	1.261	0.989	1.457	1.261	1.082	1.045	1.044	1.056	0.693
96h
	1	2	3	4	5	6	7	8	9	10	11	12
A	1.153	1.26	1.136	1.387	1.163	1.139	1.221	1.344	1.5	0.977	1.289	1.28
B	1.146	1.063	1.248	1.311	1.253	1.263	1.494	1.276	1.461	1.111	1.225	0.519
C	1.011	1.08	1.392	1.262	1.424	1.22	1.418	1.109	1.055	1.304	1.691	0.947
D	1.235	1.395	1.035	1.33	1.213	1.383	1.095	1.487	1.322	1.625	1.022	0.903
E	1.069	1.294	1.174	1.384	1.29	1.504	1.123	0.312	1.035	1.136	1.085	0.677
F	1.059	1.07	1.12	1.16	1.426	1.01	0.953	1.131	1.189	1.123	0.919	0.891
G	1.041	0.939	0.869	0.974	0.952	1.088	1.035	1.188	0.967	1.234	0.988	0.923
H	1.312	0.832	0.969	1.246	0.979	1.454	1.255	1.07	1.04	1.051	1.069	0.657

## Sheet: CF-10
OD590 value in 96 well plate
0h
	1	2	3	4	5	6	7	8	9	10	11	12
A	0.208	0.19	0.155	0.177	0.237	0.193	0.159	0.176	0.232	0.2	0.23	0.261
B	0.169	0.196	0.196	0.147	0.173	0.168	0.219	0.179	0.243	0.229	0.193	0.188
C	0.152	0.198	0.146	0.186	0.232	0.191	0.228	0.165	0.226	0.205	0.18	0.325
D	0.186	0.155	0.197	0.162	0.184	0.175	0.162	0.177	0.177	0.168	0.2	0.255
E	0.165	0.202	0.164	0.181	0.181	0.183	0.171	0.165	0.169	0.183	0.2	0.212
F	0.171	0.158	0.19	0.18	0.201	0.172	0.191	0.163	0.163	0.164	0.189	0.215
G	0.161	0.164	0.164	0.2	0.18	0.197	0.152	0.182	0.166	0.168	0.205	0.237
H	0.187	0.196	0.177	0.191	0.171	0.195	0.169	0.16	0.176	0.195	0.17	0.2
24h
	1	2	3	4	5	6	7	8	9	10	11	12
A	0.798	0.989	1.071	0.956	0.891	0.993	0.751	1.098	0.926	1.212	0.847	1.162
B	0.744	0.779	0.947	0.805	0.883	0.787	0.882	0.907	0.909	1.048	0.855	0.712
C	0.701	0.687	0.802	0.919	0.944	0.902	1.057	0.89	1.075	1.001	1.043	0.9
D	0.854	0.796	0.818	0.97	0.885	0.902	0.848	1.175	0.896	0.863	0.941	0.852
E	0.9	0.744	0.939	0.603	0.481	0.888	0.674	0.376	0.741	0.645	0.718	0.734
F	0.947	0.609	0.675	0.651	0.873	0.846	0.804	0.731	0.977	0.859	0.692	0.563
G	0.745	0.778	1.078	0.792	0.72	0.744	0.666	0.729	0.738	0.769	0.799	0.727
H	0.715	0.688	0.759	0.714	0.726	0.7	0.782	0.927	0.85	0.882	0.84	0.627
48h
	1	2	3	4	5	6	7	8	9	10	11	12
A	0.824	0.993	1.05	0.873	0.875	0.909	0.769	1.091	0.914	1.116	0.726	0.957
B	0.759	0.683	0.885	0.884	0.828	0.817	0.822	0.857	0.914	0.979	0.804	0.705
C	0.656	0.645	0.816	0.871	0.892	0.839	1.007	0.845	1.075	0.908	0.983	0.777
D	0.776	0.687	0.85	0.881	0.802	0.832	0.912	1.124	0.812	0.81	0.871	0.75
E	0.81	0.749	0.959	0.554	0.437	0.823	0.62	0.26	0.692	0.616	0.701	0.659
F	0.868	0.58	0.625	0.612	0.799	0.763	0.821	0.724	0.989	0.885	0.66	0.514
G	0.671	0.709	1.028	0.753	0.642	0.683	0.635	0.673	0.676	0.694	0.742	0.635
H	0.672	0.69	0.734	0.68	0.686	0.653	0.912	0.862	0.73	0.773	0.845	0.513
72h
	1	2	3	4	5	6	7	8	9	10	11	12
A	0.852	1.017	1.069	0.877	0.864	0.91	0.803	1.115	0.937	1.081	0.715	0.961
B	0.798	0.682	0.896	0.933	0.851	0.859	0.858	0.863	0.978	0.949	0.946	0.723
C	0.664	0.659	0.819	0.856	1.016	0.83	0.995	0.844	1.073	0.906	0.991	0.74
D	0.779	0.69	0.843	0.919	0.806	0.827	0.94	1.138	0.815	0.817	0.857	0.744
E	0.815	0.752	0.996	0.566	0.485	0.821	0.64	0.24	0.684	0.651	0.712	0.653
F	0.866	0.612	0.646	0.628	0.795	0.767	0.857	0.746	0.983	0.903	0.67	0.522
G	0.687	0.737	0.985	0.757	0.659	0.7	0.656	0.688	0.676	0.685	0.74	0.625
H	0.725	0.76	0.762	0.707	0.722	0.664	0.856	0.833	0.719	0.775	0.861	0.519
96h
	1	2	3	4	5	6	7	8	9	10	11	12
A	0.889	1.039	1.086	0.933	0.886	0.927	0.872	1.156	0.941	1.084	0.745	0.936
B	0.87	0.708	0.915	0.972	0.854	0.911	0.924	0.885	0.995	0.97	0.968	0.726
C	0.697	0.688	0.858	0.881	1.124	0.849	1.019	0.869	1.091	0.937	1.04	0.727
D	0.811	0.711	0.854	0.942	0.842	0.837	0.965	1.137	0.842	0.82	0.872	0.751
E	0.865	0.796	1.031	0.642	0.673	0.837	0.703	0.253	0.719	0.695	0.767	0.668
F	0.886	0.688	0.704	0.674	0.818	0.789	0.914	0.809	1.016	0.922	0.723	0.541
G	0.726	0.813	1.002	0.772	0.706	0.744	0.718	0.741	0.72	0.708	0.759	0.637
H	0.802	0.845	0.819	0.762	0.75	0.714	0.773	0.849	0.724	0.786	0.886	0.528

[truncated: 53 more sheets: CF-11, CF-12, CF-13, CF-14, CF-15, CF-17, CF-18, CF-19, CF-20, CF-21, CF-22, CF-23, CF-24, CF-25, CF-26, CF-27, CF-28, CF-29, CF-31, CF-32 …]
